# Supplementary material for: Is Carvedilol Effective in Preventing and Modulating Concentric Cardiac Remodelling? A Comprehensive Systematic Review and Meta-Analyses
Source: Cardiovasc Ther. 2025 Oct 28;2025:9108324. doi: 10.1155/cdr/9108324 (PMC12585786; doi:10.1155/cdr/9108324)
Supplement: Supporting Information — Additional supporting information can be found online in the Supporting Information section. In addition to the main text, we have included supporting information to enhance the clarification of adherence to PRISMA 2020 guidelines and the evaluation of study biases. Table S1 provides a detailed checklist used in accordance with PRISMA 2020 guidelines, ensuring comprehensive reporting of this systematic review and meta-analyses. It lists each required item and its location within our manuscript, helping readers verify our adherence to these guidelines. Table S2 presents the abstract checklist, verifying that our manuscript's abstract complies with the PRISMA guidelines for abstracts, ensuring that all essential components of systematic review reporting are succinctly covered. Table S3 presents the quality assessment of included cohort studies using the Newcastle–Ottawa Scale, which assesses the selection, comparability and outcome of the cohorts studied. Lastly, Table S4 details the risk of bias in included studies as evaluated by the Cochrane Risk of Bias Tool 2, reinforcing the credibility of our review findings. [file 9108324.f1.zip]

Archive with 2 entries (2 files):
- Author response (2).docx
- Supplementary materials.docx
